# Supplementary material for: Age-Related Differences in the Luminal and Mucosa-Associated Gut Microbiome of Broiler Chickens and Shifts Associated with Campylobacter jejuni Infection
Source: Front Cell Infect Microbiol. 2016 Nov 22;6:154. doi: 10.3389/fcimb.2016.00154 (PMC5118433; doi:10.3389/fcimb.2016.00154)
Supplement: Table S1 — Relative abundances (%) of bacterial phyla in the control birds from day 1–28 (A) jejunal mucosa, (B) jejunal content, (C) cecal mucosa, (D) cecal content. [file Table1.XLS]

## Sheet: Table S1A. Timetable JM
	Table S1A. Relative abundances (%) of bacterial phyla attached o the jejunal mucosa of the control birds from day 1 - 28.
	Phylum
			Jejunum mucosa Day 1			Jejunum mucosa Day 7			Jejunum mucosa Day 14			Jejunum mucosa Day 21			Jejunum mucosa Day 28			1-7		7-14		14-21		21-28
			Mean	SD		Mean	SD		Mean	SD		Mean	SD		Mean	SD		P-values	q-values	P-values	q-values	P-values	q-values	P-values	q-values
	Parvarchaeota		0	0		0	0		0.1319	0.1319		0	0		0.1138	0.1138
	AC1		0.0374	0.0374		0	0		0	0		0.0724	0.0724		0	0
	Acidobacteria		0.0089	0.0089		0.4623	0.1697		0.0019	0.0019		1.5643	0.5319		2.4546	1.1951		0.007	0.056	0.004722	0.048	0.001045	0.016	0.663682	0.955
	Actinobacteria		0.0829	0.0687		0.3235	0.1144		0.0492	0.0489		1.153	0.7458		2.9465	1.0891		0.045105	0.196	0.016944	0.117	0.110455	0.406	0.1545	0.438
	Armatimonadetes		0	0		0	0		0	0		0.8779	0.8779		0	0
	Bacteroidetes		0	0		0	0		0.0234	0.0234		0	0		0.002	0.002
	Chloroflexi		0	0		1.0222	1.0222		0.0377	0.0377		0.0363	0.0363		0.9529	0.9529				0.619944	0.955	0.960818	0.961	0.534909	0.955
	Crenarchaeota		0	0		0	0		0	0		0.6285	0.6271		0.1608	0.1608								0.644182
	Cyanobacteria		0.0046	0.0038		0.181	0.177		0.0038	0.0038		0.2198	0.0789		1.223	0.9436		0.544474	0.955	0.287778	0.576	0.004045	0.048	0.2505	0.524
	Elusimicrobia		0.0916	0.0916		1.7504	1.5603		0.0381	0.0353		0.7284	0.5119		0.872	0.53		0.212474	0.509	0.176444	0.469	0.135773	0.438	0.8815	0.958
	Firmicutes		22.9867	3.5907		72.9156	11.4581		83.4378	9.6599		71.5687	13.0772		54.8513	6.7054		0.000842	0.016	0.786722	0.955	0.736909	0.955	0.226773	0.517
	GN02		0.1438	0.1438		0.0437	0.0437		0	0		0.2246	0.2246		0.4167	0.4077		0.732895	0.955					0.788	0.955
	NC10		0.0064	0.0064		0	0		0	0		0	0		0	0
	Nitrospirae		0	0		0.1484	0.0753		0	0		0.5778	0.4566		0.5436	0.2456								0.921864	0.958
	OD1		0.167	0.167		0.0651	0.0651		0	0		0.4462	0.2755		0.4673	0.4673		0.777316	0.955					0.937818	0.958
	OP3		0.0005	0.0005		0.018	0.018		0	0		0	0		0	0		0.593474	0.955
	Planctomycetes		0.0389	0.0389		0.2736	0.1615		0	0		0.1123	0.1123		0.2275	0.1675		0.103684	0.406					0.717955	0.955
	Proteobacteria		75.8428	3.1431		21.8847	8.5286		13.2309	10.2386		16.1011	7.1404		28.9408	5.8772		5.3e-05	5.3e-05	0.816167	0.955	0.907591	0.958	0.140909	0.438
	Tenericutes		0.0934	0.0343		0.017	0.0143		2.9249	2.7986		0.5522	0.2179		1.2116	0.5121		0.023263	0.123	0.237278	0.517	0.678682	0.955	0.210545	0.509
	TM7		0	0		0.51	0.4961		0.0573	0.0522		0.0732	0.0547		0.2693	0.1332				0.706167	0.955	0.920045	0.958	0.152727	0.438
	Verrucomicrobia		0.0084	0.0084		0	0		0	0		0.046	0.0311		0.1462	0.1462								0.667909	0.955
	WPS-2		0	0		0	0		0	0		0.0756	0.0756		0	0
	ZB3		0	0		0	0		0	0		0	0		0.4429	0.4429
	Others		0.4867	0.4498		0.3844	0.1472		0.0631	0.0204		4.9418	2.8728		3.7571	0.8788		0.904368	0.958	0.020222	0.12	0.044636	0.196	0.798591	0.955

## Sheet: Table S1B. Timetable JC
	Table S1B. Relative abundances (%) of bacterial phyla in the jejunal content of the control birds from day 1 - 28.
	Phylum
			Jejunum content Day 7			Jejunum content Day 14			Jejunum contentDay 21			Jejunum content Day 28			7-14		14-21		21-28
			Mean	SD		Mean	SD		Mean	SD		Mean	SD		P-values	q-values	P-values	q-values	P-values	q-values
	Parvarchaeota		0	0		0	0		0	0		0	0
	AC1		0	0		0	0		0	0		0	0
	Acidobacteria		0	0		0	0		0	0		0	0
	Actinobacteria		0.0494	0.0156		0.1584	0.0568		1.4567	1.3374		1.3147	0.726		0.047333	0.209	0.449778	0.777	0.859111	0.931
	Armatimonadetes		0	0		0	0		0	0		0	0
	Bacteroidetes		0	0		0.0112	0.0112		0.0067	0.0067		0.0156	0.0122				0.733222	0.87	0.506444	0.801
	Chloroflexi		0	0		0	0		0	0		0	0
	Crenarchaeota		0	0		0	0		0	0		0	0
	Cyanobacteria		0.0165	0.0052		0.0239	0.0094		0.0068	0.0026		0	0		0.617889	0.84	0.054778	0.209
	Elusimicrobia		0.0002	0.0002		0	0		0	0		0	0
	Firmicutes		94.5793	2.0912		63.0536	14.3953		84.7577	8.8922		84.5623	10.8172		0.031	0.209	0.217	0.58	0.931	0.931
	GN02		0	0		0	0		0	0		0	0
	NC10		0	0		0	0		0	0		0	0
	Nitrospirae		0	0		0	0		0	0		0	0
	OD1		0	0		0	0		0	0		0	0
	OP3		0	0		0	0		0	0		0	0
	Planctomycetes		0	0		0	0		0	0		0	0
	Proteobacteria		5.2004	2.0213		32.6818	14.2393		13.4625	7.7162		13.0502	9.8078		0.041556	0.209	0.244222	0.58	0.901333	0.931
	Tenericutes		0.1024	0.0686		3.2882	2.9003		0.212	0.1793		0.9361	0.4213		0.275111	0.581	0.334667	0.636	0.138889	0.44
	TM7		0	0		0.6509	0.4047		0	0		0.0027	0.0023
	Verrucomicrobia		0	0		0	0		0	0		0	0
	WPS-2		0	0		0	0		0	0		0	0
	ZB3		0	0		0	0		0	0		0	0
	Others		0.0518	0.0189		0.132	0.0412		0.0976	0.0357		0.1184	0.0417		0.052889	0.209	0.646222	0.84	0.662667	0.84

## Sheet: Table S1C. Timetable CM
	Table S1C. Relative abundances (%) of bacterial phyla attached to the cecal mucosa of the control birds from day 1 - 28.
	Phylum
			Cecum mucosa Day 1			Cecum mucosa Day 7			Cecum mucosa Day 14			Cecum mucosa Day 21			Cecum mucosa Day 28			1-7		7-14		14-21		21-28
			Mean	SD		Mean	SD		Mean	SD		Mean	SD		Mean	SD		P-values	q-values	P-values	q-values	P-values	q-values	P-values	q-values
	Parvarchaeota		0	0		0	0		0	0		0	0		0	0
	AC1		0	0		0	0		0	0		0	0		0	0
	Acidobacteria		0	0		0	0		0	0		0	0		0	0
	Actinobacteria		0	0		0.0566	0.0512		0.0065	0.0044		0.0254	0.0133		0.0199	0.0068				0.383429	0.496	0.212143	0.292	0.781	0.862
	Armatimonadetes		0	0		0	0		0	0		0	0		0	0
	Bacteroidetes		0	0		0	0		0.069	0.0372		0.0007	0.0005		0.7412	0.1569						0.076714	0.154	0.003143	0.055
	Chloroflexi		0	0		0	0		0	0		0	0		0.0003	0.0003
	Crenarchaeota		0	0		0	0		0	0		0	0		0	0
	Cyanobacteria		0	0		0	0		0	0		0.0003	0.0003		0.0003	0.0003								1	1
	Elusimicrobia		0	0		0	0		0	0		0	0		0	0
	Firmicutes		29.1488	4.5443		57.4113	7.6367		83.3006	3.3161		95.1061	1.7874		81.5022	9.0085		0.016333	0.059	0.009714	0.055	0.005714	0.055	0.098571	0.159
	GN02		0	0		0	0		0	0		0	0		0	0
	NC10		0	0		0	0		0	0		0	0		0	0
	Nitrospirae		0	0		0	0		0	0		0	0		0	0
	OD1		0	0		0	0		0.0003	0.0003		0	0		0	0
	OP3		0	0		0	0		0	0		0	0		0	0
	Planctomycetes		0	0		0	0		0	0		0	0		0	0
	Proteobacteria		70.7093	4.5577		42.2428	7.6041		8.3267	5.5375		4.5389	1.8028		3.7316	1.4781		0.0155	0.059	0.008286	0.055	0.626857	0.766	0.783714	0.862
	Tenericutes		0.0013	0.001		0.0011	0.0006		7.8373	3.3226		0.0627	0.0298		13.3812	9.8234		0.854833	0.896	0.030286	0.082	0.039	0.086	0.204571	0.292
	TM7		0	0		0	0		0	0		0	0		0	0
	Verrucomicrobia		0	0		0	0		0	0		0	0		0	0
	WPS-2		0	0		0	0		0	0		0	0		0	0
	ZB3		0	0		0	0		0	0		0	0		0	0
	Others		0.1406	0.0391		0.2881	0.0339		0.4596	0.0912		0.2659	0.0697		0.6234	0.1556		0.0235	0.075	0.096857	0.159	0.100857	0.159	0.037429	0.086

## Sheet: Table S1D. Timetable CC
	Table S1D. Relative abundances (%) of bacterial phyla in the cecal content of the control birds from day 1 - 28.
	Phylum
			Cecum content Day 7			Cecum content Day 14			Cecum content Day 21			Cecum content Day 28			7-14		14-21		21-28
			Mean	SD		Mean	SD		Mean	SD		Mean	SD		P-values	q-values	P-values	q-values	P-values	q-values
	Parvarchaeota		0	0		0	0		0	0		0	0
	AC1		0	0		0	0		0	0		0	0
	Acidobacteria		0	0		0	0		0	0		0	0
	Actinobacteria		0.008	0.0038		0.008	0.0033		0.0085	0.0014		0.0307	0.0101		0.962125	0.962	0.93	0.962	0.032	0.109
	Armatimonadetes		0	0		0	0		0	0		0	0
	Bacteroidetes		0	0		0.2597	0.1572		0	0		0.9375	0.1753		0.075625	0.147
	Chloroflexi		0	0		0	0		0	0		0	0
	Crenarchaeota		0	0		0	0		0	0		0	0
	Cyanobacteria		0	0		0.0008	0.0008		0	0		0	0
	Elusimicrobia		0	0		0	0		0	0		0	0
	Firmicutes		44.0012	6.9508		80.552	6.7585		93.1352	2.1746		70.8649	12.1078		0.004625	0.042	0.0585	0.147	0.078	0.147
	GN02		0	0		0	0		0	0		0	0
	NC10		0	0		0	0		0	0		0	0
	Nitrospirae		0	0		0	0		0	0		0	0
	OD1		0	0		0	0		0	0		0	0
	OP3		0	0		0	0		0	0		0	0
	Planctomycetes		0	0		0	0		0	0		0	0
	Proteobacteria		55.3372	7.0463		11.4497	8.6229		6.0403	1.9806		4.42	1.6354		0.00375	0.042	0.653	0.74	0.589286	0.715
	Tenericutes		0.002	0.0012		6.6797	2.927		0.0386	0.0212		22.6056	13.1955		0.02975	0.109	0.031125	0.109	0.101	0.172
	TM7		0	0		0.0027	0.0027		0	0		0.0003	0.0003		0.368625	0.57
	Verrucomicrobia		0	0		0	0		0	0		0	0
	WPS-2		0	0		0	0		0	0		0	0
	ZB3		0	0		0	0		0	0		0	0
	Others		0.6516	0.1018		1.0474	0.2033		0.7775	0.2315		1.141	0.3622		0.066875	0.147	0.54375	0.711	0.420714	0.596
