# Supplementary material for: Age-Related Differences in the Luminal and Mucosa-Associated Gut Microbiome of Broiler Chickens and Shifts Associated with Campylobacter jejuni Infection
Source: Front Cell Infect Microbiol. 2016 Nov 22;6:154. doi: 10.3389/fcimb.2016.00154 (PMC5118433; doi:10.3389/fcimb.2016.00154)
Supplement: Table S4 — Relative abundances (%) of bacterial phyla in the infected birds at the two sampling points post infection (A) jejunal mucosa, (B) jejunal content, (C) cecal mucosa, (D) cecal content. [file Table4.XLSX]

## Sheet: Table S4A.Timetable JM
	Table S4A. Relative abundances (%) of bacterial phyla attached to the jejunal mucosa of the infected birds compared with the controls at the two sampling time points post infection.
	Phylum
			Jejunum mucosa control Day 21			Jejunum mucosa infected Day 21			Jejunum mucosa control Day 28			Jejunum mucosa infected Day 28			21i-21c		28i-28c		28i-21i
			Mean	SD		Mean	SD		Mean	SD		Mean	SD		P-values	q-values	P-values	q-values	P-values	q-values
	Parvarchaeota		0	0		0	0		0.1138	0.1138		0.026	0.026				0.60765	0.948
	AC1		0.0724	0.0724		0	0		0	0		0	0
	Acidobacteria		1.5643	0.5319		0.9554	0.5772		2.4546	1.1951		0.8321	0.3285		0.605952	0.948	0.17825	0.89	0.9087	0.958
	Actinobacteria		1.153	0.7458		0.5964	0.2433		2.9465	1.0891		0.0576	0.037		0.646476	0.948	0.00625	0.1	0.0257	0.217
	Armatimonadetes		0.8779	0.8779		0.0821	0.0821		0	0		0	0		0.514524	0.948
	Bacteroidetes		0	0		0	0		0.002	0.002		0.0478	0.021				0.02315	0.217
	Chloroflexi		0.0363	0.0363		0.0812	0.0812		0.9529	0.9529		0.4062	0.4045		0.765048	0.948	0.7911	0.948	0.61665	0.948
	Crenarchaeota		0.6285	0.6271		0.0265	0.0265		0.1608	0.1608		0.0101	0.0101		0.474429	0.948	0.4976	0.948	0.72825	0.948
	Cyanobacteria		0.2198	0.0789		0.0123	0.0123		1.223	0.9436		0.0054	0.0054		0.015476	0.188	0.20585	0.935	0.307526	0.948
	Elusimicrobia		0.7284	0.5119		1.3675	1.1772		0.872	0.53		0.9702	0.7213		0.784	0.948	0.95785	0.95785	0.86595	0.95785
	Firmicutes		71.5687	13.0772		53.6393	19.0264		54.8513	6.7054		82.8419	7.0884		0.605429	0.948	0.00515	0.1	0.1234	0.7
	GN02		0.2246	0.2246		1.4008	1.4008		0.4167	0.4077		0.1698	0.1527		0.573143	0.948	0.74665	0.948	0.5978	0.948
	NC10		0	0		0	0		0	0		0	0
	Nitrospirae		0.5778	0.4566		0.009	0.009		0.5436	0.2456		1.0115	0.7075		0.23519	0.935	0.7057	0.948	0.1264	0.7
	OD1		0.4462	0.2755		0.2147	0.1605		0.4673	0.4673		0.1842	0.1238		0.637476	0.948	0.73095	0.948	0.93375	0.958
	OP3		0	0		0.1805	0.1805		0	0		0	0
	Planctomycetes		0.1123	0.1123		0.2372	0.2372		0.2275	0.1675		0.1443	0.1443		0.793238	0.948	0.83375	0.948	0.822	0.948
	Proteobacteria		16.1011	7.1404		39.2036	17.4734		28.9408	5.8772		9.581	4.2361		0.242952	0.935	0.0057	0.1	0.07555	0.543
	Tenericutes		0.5522	0.2179		0.2925	0.2671		1.2116	0.5121		0.6938	0.5623		0.614429	0.948	0.68085	0.948	0.6929	0.948
	TM7		0.0732	0.0547		0.0945	0.0832		0.2693	0.1332		0.4198	0.3512		0.90481	0.958	0.8252	0.948	0.54165	0.948
	Verrucomicrobia		0.046	0.0311		0	0		0.1462	0.1462		0.01	0.0062				0.5285	0.948
	WPS-2		0.0756	0.0756		0.0627	0.0627		0	0		0	0		0.944714	0.958
	ZB3		0	0		0	0		0.4429	0.4429		0	0
	Others		4.9418	2.8728		1.544	0.9048		3.7571	0.8788		2.5883	1.1019		0.309524	0.948	0.5675	0.948	0.65955	0.948

## Sheet: Table S4B. Timetable JC
	Table S4B. Relative abundances (%) of bacterial phyla in the jejunal content of the infected birds compared with the controls at the two sampling time points post infection.
	Phylum
			Jejunum content control Day 21			Jejunum content infected Day 21			Jejunum content control Day 28			Jejunum content infected Day 28			21i-21c		28i-28c		28i-21i
			Mean	SD		Mean	SD		Mean	SD		Mean	SD		P-values	q-values	P-values	q-values	P-values	q-values
	Parvarchaeota		0	0		0	0		0	0		0	0
	AC1		0	0		0	0		0	0		0	0
	Acidobacteria		0	0		0.0207	0.0207		0	0		0	0
	Actinobacteria		1.4567	1.3374		0.0436	0.0143		1.3147	0.726		0.1583	0.0638		0.276556	0.646	0.049556	0.21	0.0633	0.22
	Armatimonadetes		0	0		0	0		0	0		0	0
	Bacteroidetes		0.0067	0.0067		0.0026	0.0019		0.0156	0.0122		0.0089	0.0028		0.687556	0.849	0.793333	0.849	0.0497	0.21
	Chloroflexi		0	0		0	0		0	0		0	0
	Crenarchaeota		0	0		0	0		0	0		0	0
	Cyanobacteria		0.0068	0.0026		0.0297	0.0101		0	0		0.1246	0.099		0.018	0.126			0.5239	0.846
	Elusimicrobia		0	0		0	0		0	0		0	0
	Firmicutes		84.7577	8.8922		96.5476	0.9279		84.5623	10.8172		95.6117	2.0769		0.156222	0.41	0.404222	0.846	0.8044	0.849
	GN02		0	0		0	0		0	0		0	0
	NC10		0	0		0	0		0	0		0	0
	Nitrospirae		0	0		0	0		0	0		0	0
	OD1		0	0		0	0		0	0		0	0
	OP3		0	0		0	0		0	0		0	0
	Planctomycetes		0	0		0	0		0	0		0	0
	Proteobacteria		13.4625	7.7162		2.9103	0.8781		13.0502	9.8078		3.8665	1.9183		0.146778	0.41	0.459889	0.846	0.7855	0.849
	Tenericutes		0.212	0.1793		0.3645	0.075		0.9361	0.4213		0.1168	0.046		0.564111	0.846	0.016111	0.126	0.0084	0.126
	TM7		0	0		0	0		0.0027	0.0023		0.0059	0.0059				0.808889	0.849
	Verrucomicrobia		0	0		0	0		0	0		0	0
	WPS-2		0	0		0	0		0	0		0	0
	ZB3		0	0		0	0		0	0		0	0
	Others		0.0976	0.0357		0.081	0.0193		0.1184	0.0417		0.1073	0.0213		0.809333	0.849	0.901778	0.902	0.554	0.846

## Sheet: Table S4C. Timetable CM
	Table S4C. Relative abundances (%) of bacterial phyla attached to the cecal mucosa of the infected birds compared with the controls at the two sampling time points post infection.
	Phylum
			Cecum mucosa control Day 21			Cecum mucosa infected Day 21			Cecum mucosa control Day 28			Cecum mucosa infected Day 28			21i-21c		28i-28c		28i-21i
			Mean	SD		Mean	SD		Mean	SD		Mean	SD		P-values	q-values	P-values	q-values	P-values	q-values
	Parvarchaeota		0	0		0	0		0	0		0	0
	AC1		0	0		0	0		0	0		0	0
	Acidobacteria		0	0		0	0		0	0		0.0003	0.0003
	Actinobacteria		0.0254	0.0133		0.0016	0.0007		0.0199	0.0068		0.0006	0.0006		0.064143	0.304	0.012143	0.076	0.288571	0.686
	Armatimonadetes		0	0		0	0		0	0		0	0
	Bacteroidetes		0.0007	0.0005		0.0992	0.0222		0.7412	0.1569		0.1424	0.0688		0.001	0.019	0.005286	0.048	0.625429	0.792
	Chloroflexi		0	0		0	0		0.0003	0.0003		0	0
	Crenarchaeota		0	0		0	0		0	0		0	0
	Cyanobacteria		0.0003	0.0003		0	0		0.0003	0.0003		0	0
	Elusimicrobia		0	0		0	0		0	0		0	0
	Firmicutes		95.1061	1.7874		91.343	3.4739		81.5022	9.0085		91.9794	5.0466		0.433714	0.792	0.336286	0.709	0.896143	0.946
	GN02		0	0		0	0		0	0		0	0
	NC10		0	0		0	0		0	0		0	0
	Nitrospirae		0	0		0	0		0	0		0	0
	OD1		0	0		0	0		0	0		0	0
	OP3		0	0		0	0		0	0		0	0
	Planctomycetes		0	0		0	0		0	0		0	0
	Proteobacteria		4.5389	1.8028		3.6863	1.8966		3.7316	1.4781		7.0981	4.9175		0.769286	0.859	0.591714	0.792	0.608571	0.792
	Tenericutes		0.0627	0.0298		4.4935	3.7825		13.3812	9.8234		0.2507	0.1979		0.216714	0.649	0.183286	0.649	0.239286	0.649
	TM7		0	0		0.0003	0.0003		0	0		0	0
	Verrucomicrobia		0	0		0	0		0	0		0	0
	WPS-2		0	0		0	0		0	0		0	0
	ZB3		0	0		0	0		0	0		0	0		1	1
	Others		0.2659	0.0697		0.376	0.1168		0.6234	0.1556		0.5283	0.2016		0.528143	0.792	0.738429	0.859	0.607571	0.792

## Sheet: Table S4D.Timetable CC
	Table S4D. Relative abundances (%) of bacterial phyla in the cecal content of the infected birds compared with the controls at the two sampling time points post infection.
	Phylum
			Cecum content control Day 21			Cecum content infected Day 21			Cecum content control Day 28			Cecum content infected Day 28			21i-21c		28i-28c		28i-21i
			Mean	SD		Mean	SD		Mean	SD		Mean	SD		P-values	q-values	P-values	q-values	P-values	q-values
	Parvarchaeota		0	0		0	0		0	0		0	0
	AC1		0	0		0	0		0	0		0	0
	Acidobacteria		0	0		0	0		0	0		0	0
	Actinobacteria		0.0085	0.0014		0.003	0.0007		0.0307	0.0101		0.0068	0.0023		0.003286	0.026	0.022	0.088	0.103571	0.253
	Armatimonadetes		0	0		0	0		0	0		0	0
	Bacteroidetes		0	0		0.2552	0.0786		0.9375	0.1753		0.1788	0.0601				0.002143	0.026	0.572286	0.695
	Chloroflexi		0	0		0	0		0	0		0	0
	Crenarchaeota		0	0		0	0		0	0		0	0
	Cyanobacteria		0	0		0	0		0	0		0	0
	Elusimicrobia		0	0		0	0		0	0		0	0
	Firmicutes		93.1352	2.1746		91.7221	5.1882		70.8649	12.1078		97.6486	0.7973		0.813429	0.813	0.031	0.088	0.271	0.419
	GN02		0	0		0	0		0	0		0	0
	NC10		0	0		0	0		0	0		0	0
	Nitrospirae		0	0		0	0		0	0		0	0
	OD1		0	0		0	0		0	0		0	0
	OP3		0	0		0	0		0	0		0	0
	Planctomycetes		0	0		0	0		0	0		0	0
	Proteobacteria		6.0403	1.9806		0.9995	0.3531		4.42	1.6354		0.7107	0.3649		0.018714	0.088	0.029286	0.088	0.677286	0.767
	Tenericutes		0.0386	0.0212		6.4864	5.1174		22.6056	13.1955		0.5044	0.3043		0.190286	0.359	0.118571	0.253	0.236	0.401
	TM7		0	0		0	0		0.0003	0.0003		0	0
	Verrucomicrobia		0	0		0	0		0	0		0	0
	WPS-2		0	0		0	0		0	0		0	0
	ZB3		0	0		0	0		0	0		0	0
	Others		0.7775	0.2315		0.5339	0.2151		1.141	0.3622		0.9507	0.4346		0.526286	0.688	0.769	0.813	0.513429	0.688
