# Supplementary material for: Age-Related Differences in the Luminal and Mucosa-Associated Gut Microbiome of Broiler Chickens and Shifts Associated with Campylobacter jejuni Infection
Source: Front Cell Infect Microbiol. 2016 Nov 22;6:154. doi: 10.3389/fcimb.2016.00154 (PMC5118433; doi:10.3389/fcimb.2016.00154)
Supplement: Table S5 — The 50 most abundant OTUs in the control birds from day 1–28 (A) jejunal mucosa, (B) jejunal content, (C) cecal mucosa, (D) cecal content. [file Table5.XLSX]

## Sheet: Table S5A. Timetable JM
	Table S5A. The 50 most abundant OTUs of the jejunal mucosal of the control birds from day 1- 28.
	OTU ID
			Jejunum mucosa Day 1			Jejunum mucosa Day 7			Jejunum mucosa Day 14			Jejunum mucosa Day 21			Jejunum mucosa Day 28			1-7		7-14		14-21		21-28
			Mean	SD		Mean	SD		Mean	SD		Mean	SD		Mean	SD		P-values	q-values	P-values	q-values	P-values	q-values	P-values	q-values
	OTU 49		0	0		0	0		0.016511	0.0369197		0	0		0	0
	OTU 25		7.99367	5.68836		0.841989	0.716674		0.0867997	0.100686		0.098479	0.0891339		0.0762669	0.170538		0.002	0.064	0.006171	0.111	0.791143	0.957	0.946525	0.996
	OTU 5		0.163219	0.210719		45.9131	42.8239		8.32972	11.8443		2.55476	3.68282		3.12813	6.18606		0.010613	0.14	0.028634	0.235	0.591048	0.89	0.809425	0.957
	OTU 30		0.00278534	0.00382575		0	0		0.266012	0.477702		0.68741	1.37482		1.33242	2.97377						0.806524	0.957	0.64345	0.892
	OTU 9		0.0904675	0.0732998		0.0153281	0.0284198		2.71319	5.91751		0.548871	0.433113		1.0756	1.1663		0.054645	0.373	0.31778	0.712	0.737381	0.955	0.209275	0.613
	OTU 13		0.0054943	0.00755919		0.0100444	0.0177088		5.19047	11.349		0.0905097	0.106207		1.16722	1.81358		0.718677	0.946	0.317366	0.712	0.506119	0.882	0.204875	0.613
	OTU 15		0.0014775	0.0033038		0	0		0.058741	0.124998		0.0751845	0.141734		0.207798	0.415654						0.912286	0.996	0.565125	0.889
	OTU 18		0.00125368	0.00280332		10.8896	17.2141		0.292927	0.590955		0.00518888	0.0103778		0.123355	0.030357		0.095097	0.438	0.079488	0.425	0.270714	0.672	0.000275	0.000275
	OTU 21		0.00133893	0.00193722		0.00323588	0.00443135		1.35654	2.56963		0.134433	0.22474		1.64486	3.65761		0.469323	0.882	0.181171	0.599	0.3045	0.712	0.521225	0.884
	OTU 33		0.232141	0.182436		1.39735	2.2455		0.216792	0.142752		0.768202	0.605473		2.15386	1.46118		0.263968	0.668	0.240366	0.637	0.136405	0.572	0.07435	0.415
	OTU 12		0.0813377	0.163892		0.190322	0.272607		1.51829	2.44542		2.39267	4.74762		0.8701	0.836417		0.626129	0.892	0.188756	0.61	0.7655	0.957	0.668475	0.917
	OTU 28		0.544378	0.765697		1.82777	2.55982		7.61869	15.7814		3.5326	1.8182		2.56951	1.4881		0.357645	0.77	0.778	0.957	0.886619	0.991	0.967975	1
	OTU 37		0	0		0	0		0.0315434	0.0705332		0.0102082	0.0204165		0.560031	1.22982						0.935214	0.996	0.457225	0.882
	OTU 40		0	0		0	0		0.174011	0.186292		0.0665677	0.0767728		0.030292	0.0421732						0.203643	0.613	0.8376	0.965
	OTU 3		0.00373573	0.00377934		0.0414089	0.0441987		28.0696	24.1283		21.9239	36.1876		4.05078	6.93341		0.03129	0.235	0.006634	0.113	0.898595	0.991	0.5642	0.889
	OTU 26		0.0697673	0.129776		0.0171021	0.0159526		0.00461574	0.0103211		0.036352	0.0493876		0.0458667	0.0970485		0.576871	0.89	0.090293	0.438	0.088238	0.438	0.80105	0.957
	OTU 19		0.00213142	0.00326155		0	0		0.0213045	0.0476383		0.607225	1.18147		3.30742	3.39722						0.500524	0.882	0.0457	0.33
	OTU 44		0.000492502	0.00110127		0	0		0.1595	0.319457		0	0		0.0325583	0.0260443
	OTU 39		0	0		0.00163546	0.00365699		0.0657976	0.147128		0	0		0.00609508	0.013629				0.592854	0.89
	OTU 29		0	0		0	0		0	0		0	0		0	0
	OTU 2		0.00400771	0.0051348		9.27825	8.77817		16.937	13.0294		24.5765	27.5286		6.27082	5.06902		0.030355	0.235	0.747854	0.955	0.823714	0.958	0.30575	0.712
	OTU 38		6.42961	10.9954		0.00163546	0.00365699		0.00230787	0.00516055		0.015056	0.0189896		0.818772	1.47651		0.156355	0.575	1	1	0.16931	0.589	0.24675	0.637
	OTU 42		2.31488	1.74745		0.0865685	0.104341		0.00188395	0.00421264		0.00103778	0.00207555		0.0291715	0.0652295		0.003968	0.086	0.02761	0.235	0.407655	0.81	0.504175	0.882
	OTU 17		0.00463699	0.00846871		0	0		0.138396	0.290628		0.176327	0.246722		1.91958	2.49052						0.777333	0.957	0.153125	0.575
	OTU 1		57.9887	14.6555		10.9292	9.40892		1.38513	1.44763		0.532372	0.438716		0.6324	0.316192		0.000129	0.000129	0.011902	0.14	0.715024	0.946	0.639425	0.892
	OTU 11		0.360587	0.741058		0.409386	0.600903		0.294429	0.612099		0.674125	0.736736		1.73092	2.5498		0.886484	0.991	0.817049	0.958	0.371881	0.77	0.55935	0.889
	OTU 4		0.000282143	0.000630891		0.000266738	0.000596444		2.13241	4.32576		0.156413	0.304118		0.174271	0.171097		1	1	0.223537	0.637	0.63031	0.892	0.919125	0.996
	OTU 48		0	0		0	0		0	0		0	0		0	0
	OTU 14		0.00863811	0.0124335		0.00141103	0.00315517		0.109565	0.192222		0.0371607	0.0582118		1.01701	1.33435		0.151258	0.575	0.142415	0.572	0.898143	0.991	0.066725	0.393
	OTU 46		0.0198082	0.0442925		0	0		0.00188395	0.00421264		0	0		0.00203169	0.00454301
	OTU 31		0.00106875	0.00152325		0	0		0.00304717	0.00500985		0.0413415	0.0587064		1.04655	0.828795						0.063333	0.387	0.0105	0.14
	OTU 45		0.144401	0.0699774		0.0952624	0.154993		0.000492866	0.00110208		0	0		0.00203169	0.00454301		0.950452	0.996	0.160951	0.577
	OTU 10		0.0197671	0.0306078		0.264994	0.561818		0.0142143	0.016232		1.03143	1.92916		0.656297	1.46752		0.477613	0.882	0.521268	0.884	0.233595	0.637	0.969425	1
	OTU 32		0	0		0.0129791	0.029022		0.524134	0.885333		0	0		0.0157073	0.0243629				0.138976	0.572			0.015596	0.159
	OTU 8		0.000846429	0.00189267		0.000266738	0.000596444		1.29184	2.82677		0.0365206	0.0496982		0.0139618	0.0111598		1	1	0.31361	0.712	0.542071	0.889	0.547	0.889
	OTU 6		0.427235	0.884426		0	0		0.0196118	0.0251026		3.17164	5.97236		2.6221	5.82362						0.320452	0.712	0.794025	0.957
	OTU 36		0	0		0	0		0.00636677	0.00916851		0.181261	0.236253		0.00730994	0.0163455						0.104548	0.467	0.17525	0.594
	OTU 35		2.55619	1.76263		0.176819	0.191949		0.00423639	0.00947286		0	0		0	0		0.001258	0.043	0.013488	0.14
	OTU 7		0.0166591	0.0308734		0.00361105	0.00389798		0.19462	0.299023		2.91592	5.58732		2.59808	3.0253		0.586806	0.89	0.094439	0.438	0.328	0.717	0.8962	0.991
	OTU 16		0.00240768	0.00157977		0.00433786	0.00710363		3.45576	7.6516		0.0463877	0.0683211		0.0171583	0.0167155		0.699097	0.939	0.371415	0.77	0.505381	0.882	0.620125	0.892
	OTU 27		4.48196	3.33947		0.161551	0.211847		0.00717004	0.0153532		0	0		0.0525088	0.117413		0.003	0.077	0.062902	0.387			0.39515	0.796
	OTU 20		0	0		0	0		0	0		3.14145	5.14162		5.56024	8.12103								0.541925	0.889
	OTU 50		0	0		0	0		0.27278	0.182129		0.159772	0.181772		0.0302921	0.0449846						0.64081	0.892	0.194625	0.613
	OTU 22		0	0		0	0		0	0		0	0		0	0
	OTU 47		0	0		0	0		0.0480544	0.107453		0	0		0.543078	1.15945
	OTU 41		0	0		0	0		0	0		0	0		0.00583431	0.0130459
	OTU 23		0.000846429	0.00189267		0.00243567	0.0036474		0.499207	1.1034		0.0576193	0.0984813		0.0279116	0.0478039		0.24387	0.637	0.376049	0.77	0.744333	0.955	0.690425	0.937
	OTU 43		0	0		0.00795286	0.0141724		0.00856242	0.0149915		0.040833	0.081666		0	0				0.934293	0.996	0.637071	0.892
	OTU 34		0	0		0	0		0.140873	0.310442		0	0		0	0
	OTU 24		0.0073936	0.0125278		0.000987796	0.00157307		0.00230787	0.00516055		0.633987	1.26797		0.00403872	0.00553042		0.227645	0.637	1	1	0.479024	0.882	0.4625	0.882

## Sheet: Table S5B. Timetable JC
	Table S5B. The 50 most abundant OTUs of the jejunal content of the control birds from day 1- 28.
	OTU ID
			Jejunum content Day 7			Jejunum content Day 14			Jejunum content Day 21			Jejunum content Day 28			7-14		14-21		21-28
			Mean	SD		Mean	SD		Mean	SD		Mean	SD		P-values	q-values	P-values	q-values	P-values	q-values
	OTU 49		0.00044403	0.000992881		0.174755	0.17329		0.000613309	0.0013714		0.0203137	0.0375189		0.008357	0.223	0.01214	0.223	0.265256	0.731
	OTU 25		0.10384	0.0781521		0.0479348	0.0578036		0.0632862	0.0853141		0.0400291	0.0322283		0.335833	0.731	0.856814	0.97	0.759116	0.964
	OTU 5		33.7821	38.2089		6.66387	6.99641		5.46921	5.18978		6.45721	4.30962		0.135524	0.648	0.86707	0.97	0.866581	0.97
	OTU 30		0	0		0.201051	0.213904		1.27842	1.0581		0.124722	0.143942				0.017465	0.223	0.01286	0.223
	OTU 9		0.100598	0.149939		3.01514	6.02542		0.165737	0.307339		0.849006	0.887795		0.323143	0.731	0.340512	0.731	0.082502	0.484
	OTU 13		0.000495724	0.00110847		1.5631	2.32595		1.29934	2.85686		0.128611	0.250777		0.111405	0.583	0.922279	0.97	0.511837	0.818
	OTU 15		0	0		0.000750807	0.00167886		0.309334	0.542908		0.206187	0.325653				0.195186	0.731	0.854977	0.97
	OTU 18		8.7141	10.2247		0.583759	0.651214		0.00839665	0.0125809		0.0698181	0.0748487		0.063429	0.413	0.05614	0.413	0.045131	0.363
	OTU 21		0	0		1.06035	1.59761		0.0722081	0.155952		0.157005	0.300746				0.131093	0.648	0.747186	0.964
	OTU 33		0.176454	0.146743		3.15192	6.50984		2.53883	5.08145		4.40116	9.28701		0.364833	0.766	0.844256	0.97	0.843791	0.97
	OTU 12		0.0941316	0.203062		0.31766	0.553831		4.36121	9.41528		0.212013	0.257193		0.517548	0.818	0.469651	0.785	0.44114	0.785
	OTU 28		0.381932	0.491552		6.67093	14.5212		2.71085	5.73299		2.18678	4.08692		0.470833	0.785	0.704372	0.948	0.90907	0.97
	OTU 37		0	0		0.000430635	0.00096293		0.0133743	0.029906		0.00153752	0.00343799				0.447419	0.785	0.544279	0.84
	OTU 40		0.00521882	0.0116696		1.02108	1.21329		1.67361	2.12162		1.61843	1.70181		0.038429	0.332	0.820047	0.97	0.978116	0.978
	OTU 3		0.107904	0.214815		20.0959	16.4321		26.3533	32.0296		27.159	26.0861		0.001524	0.21	0.924186	0.97	0.906698	0.97
	OTU 26		0.103962	0.102471		0.000430635	0.00096293		0.0145491	0.0188659		0.00281037	0.00628418		0.012881	0.223	0.063442	0.413	0.204093	0.731
	OTU 19		0	0		0.0054878	0.0103016		0.603655	1.07593		0.270409	0.26272				0.22614	0.731	0.677302	0.931
	OTU 44		0	0		0.0533701	0.0793017		0.0144685	0.0207142		0.017827	0.0221994				0.327977	0.731	0.877302	0.97
	OTU 39		0	0		0.0107659	0.0240733		0.00200615	0.00448589		0.0133493	0.0298499				0.65086	0.931	0.57614	0.852
	OTU 29		0	0		0	0		0	0		0	0
	OTU 2		42.3793	30.5484		8.33132	8.32623		20.0074	23.8899		26.794	21.1783		0.012619	0.223	0.397512	0.785	0.751744	0.964
	OTU 38		0.00227184	0.00384715		0.00344508	0.00770344		0.0566065	0.12166		0.630393	1.32274		0.8215	0.97	0.44107	0.785	0.45714	0.785
	OTU 42		0.0339222	0.0584136		0.00133958	0.00185652		0	0		0	0		0.244881	0.731
	OTU 17		0	0		0.0193697	0.0216327		0.0118483	0.0255754		0.0612627	0.0958095				0.759558	0.964	0.301279	0.731
	OTU 1		3.70485	3.34761		12.3318	12.1139		4.198	7.1047		1.09899	1.40636		0.082143	0.484	0.153465	0.669	0.459884	0.785
	OTU 11		0.419738	0.88931		0.234087	0.366112		0.895249	1.72476		0.475237	0.565938		0.8305	0.97	0.575814	0.852	0.762279	0.964
	OTU 4		0	0		0.149314	0.211239		0.535063	1.08968		0.00315556	0.00383103				0.665698	0.931	0.331395	0.731
	OTU 48		0	0		0	0		0	0		0	0
	OTU 14		0	0		0.161638	0.203762		0.187021	0.347757		0.54101	0.723922				0.909605	0.97	0.442814	0.785
	OTU 46		0	0		0.0207412	0.0367948		0.00578395	0.00851113		0.0158793	0.0180399				0.521977	0.818	0.312558	0.731
	OTU 31		0.00564636	0.00775201		0.0115605	0.01916		0.113374	0.235738		0.0594576	0.0439019		0.651857	0.931	0.469395	0.785	0.781767	0.97
	OTU 45		0.00613427	0.00917145		0.0145428	0.0167185		0.00481496	0.00752558		0.00129568	0.00178471		0.309905	0.731	0.267186	0.731	0.373442	0.768
	OTU 10		0.0411556	0.0818113		0.10562	0.133501		0.614105	0.820419		0.040473	0.0537474		0.333238	0.731	0.141581	0.648	0.098953	0.547
	OTU 32		0.0790961	0.17423		0.796872	1.55508		0.033941	0.0758944		0.0122874	0.0176804		0.34031	0.731	0.313349	0.731	0.681837	0.931
	OTU 8		0	0		0.0905916	0.200927		0	0		0.0109624	0.0140744
	OTU 6		0	0		0.129489	0.152109		0.343992	0.519035		0.0280946	0.0305259				0.574116	0.852	0.194233	0.731
	OTU 36		0	0		0.204358	0.27245		0.218241	0.308661		0.0363369	0.0731421				0.935535	0.973	0.223209	0.731
	OTU 35		0.0579965	0.0658378		0.00186093	0.00179974		0.000332121	0.000742645		0	0		0.035786	0.332	0.324158	0.731
	OTU 7		0.0324435	0.0712302		0.2034	0.319381		4.08615	3.75759		1.32366	2.47585		0.252571	0.731	0.01714	0.223	0.207581	0.731
	OTU 16		0.000993408	0.00162		1.0566	1.94862		0.00264314	0.00340717		0.0362705	0.0358647		0.250238	0.731	0.228419	0.731	0.023312	0.242
	OTU 27		0.0820497	0.140311		0	0		0	0		0	0
	OTU 20		0	0		0	0		0.00791379	0.0145123		0.207961	0.325962						0.189674	0.731
	OTU 50		0.00745545	0.0166709		0.928964	0.980193		1.23354	1.14787		1.17347	0.875023		0.021167	0.242	0.901209	0.97	0.964767	0.978
	OTU 22		0	0		0	0		0	0		0.0174444	0.0390069
	OTU 47		0	0		0	0		0.0154315	0.0325315		0.000863801	0.00121666						0.42914	0.785
	OTU 41		0	0		0	0		0	0		0	0
	OTU 23		0	0		0.0120578	0.026962		0.0122921	0.0190896		0	0				0.970953	0.978
	OTU 43		0	0		0	0		0	0		0	0
	OTU 34		0	0		0.00376136	0.00571901		0.00334359	0.00747649		0	0				0.951302	0.978
	OTU 24		0.129449	0.163306		0.0493841	0.0502762		0.392656	0.750011		0.158636	0.24796		0.512762	0.818	0.396163	0.785	0.682884	0.931

## Sheet: Table S5C. Timetable CM
	Table S5C. The 50 most abundant OTUs of the cecal mucosal of the control birds from day 1- 28.
	OTU ID
			Cecum mucosa Day 1			Cecum mucosa Day 7			Cecum mucosa Day 14			Cecum mucosa Day 21			Cecum mucosa Day 28			1-7		7-14		14-21		21-28
			Mean	SD		Mean	SD		Mean	SD		Mean	SD		Mean	SD		P-values	q-values	P-values	q-values	P-values	q-values	P-values	q-values
	OTU 49		0	0		0	0		0.0271052	0.0331364		0.00353443	0.00489028		0.00502522	0.00425451						0.143119	0.414	0.853905	0.921
	OTU 25		5.03058	5.22158		0.187536	0.40353		0.00210374	0.000781728		0.00408283	0.00442534		0.00329279	0.00408636		0.030133	0.224	0.363114	0.573	0.362524	0.573	0.761381	0.858
	OTU 5		0.0450211	0.0724444		0.964455	0.986425		0.23328	0.293068		0.155551	0.195728		0.0190957	0.0163511		0.045	0.228	0.132909	0.402	0.886286	0.936	0.148881	0.418
	OTU 30		0.00205188	0.00187778		0.862815	1.92612		0.641614	0.825535		0.893704	0.621736		1.30639	1.23992		0.4481	0.67	0.890273	0.936	0.7595	0.858	0.713714	0.831
	OTU 9		0.000641936	0.000882706		0.000954169	0.000972618		6.38573	6.04028		0.0438468	0.053157		11.3538	20.1057		0.700504	0.826	0.010477	0.178	0.018024	0.213	0.208476	0.479
	OTU 13		0.00506928	0.00357777		0.001968	0.00269618		4.93799	9.83218		1.27261	1.84396		0.55824	0.621814		0.215233	0.485	0.293659	0.549	0.597286	0.757	0.485071	0.674
	OTU 15		0.0017827	0.00311551		0.0288054	0.0628219		0.367479	0.225912		3.27973	2.56563		2.19413	2.4166		0.4952	0.675	0.003182	0.071	0.025357	0.224	0.642119	0.773
	OTU 18		0.000887689	0.00128911		0.395459	0.406958		0.00133687	0.0018576		0	0		0	0		0.040733	0.224	0.037227	0.224
	OTU 21		0	0		0.000191922	0.000429151		0.714374	0.771167		0.845861	1.87586		1.07159	1.41737				0.023068	0.224	0.872881	0.932	0.933095	0.962
	OTU 33		0.000298134	0.000666647		0.00355517	0.00312143		0.000674871	0.000935639		0.00166961	0.00174152		0.00129152	0.00119402		0.016467	0.207	0.040682	0.224	0.330143	0.57	0.788333	0.874
	OTU 12		0.00893154	0.0191491		7.3851	10.349		0.577625	0.693034		2.78102	2.97865		1.34097	1.57524		0.1181	0.387	0.156273	0.418	0.078333	0.308	0.467524	0.67
	OTU 28		0	0		0.00267702	0.00404577		0.000591611	0.000810097		0.00445356	0.00150098		0.000648932	0.000922611				0.314091	0.564	0.001286	0.071	0.002167	0.071
	OTU 37		0	0		0	0		0.0205813	0.0291098		0.00197764	0.00223298		1.93585	4.31561						0.185119	0.453	0.361452	0.573
	OTU 40		0.000298134	0.000666647		0	0		0.00607221	0.00906052		0.000988533	0.00221043		0	0						0.242571	0.515
	OTU 3		0.00682317	0.0089168		0.00413562	0.0074158		1.18231	0.723865		0.633844	0.692599		0.0994509	0.115407		0.731633	0.838	0.001886	0.071	0.209333	0.479	0.059214	0.27
	OTU 26		0.627672	1.38083		4.03174	3.11058		1.50122	2.90601		0.425488	0.608663		0.122471	0.114726		0.029667	0.224	0.459909	0.67	0.552619	0.714	0.272833	0.546
	OTU 19		0	0		0.000191922	0.000429151		0.70006	1.56375		1.9123	2.01478		2.85169	3.88801				0.398818	0.623	0.435619	0.659	0.841238	0.919
	OTU 44		0.000985738	0.00151523		0	0		0.158894	0.214785		0.0486169	0.076876		0.112171	0.123314						0.455714	0.67	0.544357	0.714
	OTU 39		0	0		0	0		0.18934	0.289789		0.0134446	0.0148504		0.15298	0.329575						0.200667	0.476	0.48881	0.674
	OTU 29		0	0		0	0		0	0		0.00115712	0.00213381		0.00651091	0.00898002								0.226357	0.494
	OTU 2		0.00453986	0.00668308		0.382199	0.433577		0.195001	0.322157		0.0258576	0.0191732		0.059434	0.0507424		0.0664	0.293	0.622864	0.769	0.285476	0.547	0.168476	0.434
	OTU 38		0.00220255	0.00253555		0.000786999	0.00175978		0.00037886	0.000847156		0.000336808	0.000753126		0	0		0.498867	0.675	1	1	1	1
	OTU 42		3.33409	2.55722		0.0299368	0.056674		0.00503219	0.0112523		0	0		0	0		0.008767	0.178	0.537068	0.714
	OTU 17		0	0		0.00152005	0.00109592		7.8944	12.2651		5.03097	11.239		1.012	2.23854				0.159364	0.418	0.783214	0.874	0.609	0.759
	OTU 1		65.9926	11.8506		33.9593	13.1783		5.06341	6.8896		3.00408	2.79099		2.83837	2.67003		0.013967	0.199	0.002932	0.071	0.629976	0.771	0.934714	0.962
	OTU 11		0.00271521	0.00265421		7.76083	17.1482		1.63433	1.19478		1.05324	0.423268		2.70193	2.55645		0.321767	0.568	0.602659	0.758	0.550929	0.714	0.158167	0.418
	OTU 4		0.000565275	0.00126399		0.577186	1.28955		1.40985	1.51867		0.0471279	0.0831025		4.64791	10.2029		0.4355	0.659	0.587227	0.751	0.041429	0.224	0.333524	0.57
	OTU 48		0	0		0	0		0	0		0.0004914	0.0010988		0.00447689	0.00662821								0.191476	0.46
	OTU 14		0.00185	0.0026354		0.00198732	0.00234944		2.12983	2.49393		4.4591	5.35469		12.2715	15.7813		0.8564	0.921	0.053182	0.26	0.470238	0.67	0.484	0.674
	OTU 46		0	0		0.427055	0.954925		0.000888034	0.0019857		0.0867022	0.181313		0.777999	1.01165				0.423659	0.654	0.356548	0.573	0.123929	0.391
	OTU 31		0	0		0	0		0.0657167	0.0919289		0.795591	0.847294		3.49977	2.15298						0.08319	0.319	0.022262	0.224
	OTU 45		0.386405	0.676808		0.985381	0.535305		0.296911	0.591313		0.0512454	0.080948		0.0127002	0.0123117		0.1083	0.378	0.174932	0.444	0.472262	0.67	0.304643	0.555
	OTU 10		0.0117775	0.0236223		16.2109	22.457		0.99295	1.34637		3.5438	4.5189		1.19915	1.51161		0.102467	0.378	0.119909	0.387	0.254048	0.527	0.25619	0.527
	OTU 32		0	0		0.00265238	0.0059309		0.00238416	0.00345903		0	0		0.00040494	0.000905474				0.959932	0.981
	OTU 8		0.000343802	0.000768765		0.000888041	0.00123447		5.39439	10.3933		0.00168579	0.0023651		1.75051	3.88376		0.635477	0.771	0.264659	0.538	0.293452	0.549	0.337024	0.57
	OTU 6		0.00450633	0.00763076		1.01503	1.70657		16.9656	18.303		24.451	23.2671		3.5793	4.96945		0.2238	0.494	0.042841	0.226	0.719571	0.831	0.033381	0.224
	OTU 36		0	0		0.000575766	0.00128745		1.72629	3.35544		0.866251	1.28569		0.828952	1.00211				0.297727	0.55	0.703524	0.826	0.907571	0.948
	OTU 35		4.47443	2.72152		0.0474896	0.0875704		0.000806617	0.00117543		0	0		0	0		0.001133	0.071	0.277727	0.547
	OTU 7		0.00810213	0.00999215		0.021338	0.0353865		2.64791	3.16918		11.5089	12.635		3.3893	6.08252		0.550867	0.714	0.072591	0.305	0.105143	0.378	0.15519	0.418
	OTU 16		0.00425301	0.00640084		0.00177064	0.00195699		6.31084	6.79738		0.0109098	0.020723		0.715395	1.05937		0.658467	0.785	0.031227	0.224	0.034857	0.224	0.13681	0.405
	OTU 27		7.7588	6.08019		0.0569791	0.0997843		0.0054939	0.0102983		0	0		0	0		0.012467	0.189	0.324455	0.568
	OTU 20		0	0		0	0		0	0		0.000348629	0.000779559		4.29393	9.56922								0.34819	0.573
	OTU 50		0	0		0	0		0.0138807	0.00918966		0.0053541	0.00613242		0.00187037	0.00319548						0.057667	0.27	0.240881	0.515
	OTU 22		0	0		0	0		0	0		0.0004914	0.0010988		0.00603562	0.00906041								0.182952	0.453
	OTU 47		0	0		0	0		0.0305426	0.0413563		0.00185836	0.00368755		1.55634	3.46927						0.12819	0.395	0.361548	0.573
	OTU 41		0	0		0	0		0	0		0.000174315	0.00038978		0.000254252	0.000568526								1	1
	OTU 23		0.000343802	0.000768765		0	0		0.326182	0.379898		0.0269757	0.0439313		0.0187095	0.0109212						0.077214	0.308	0.833786	0.918
	OTU 43		0	0		0	0		0	0		0	0		0	0
	OTU 34		0.000343802	0.000768765		0	0		0.240711	0.3025		0.000336808	0.000753126		0.0401715	0.0796371						0.069738	0.301	0.28319	0.547
	OTU 24		0.00595026	0.00187284		3.12521	3.51222		0.526885	0.643926		1.5066	0.818771		0.725369	0.796018		0.035233	0.224	0.114318	0.385	0.037619	0.224	0.108905	0.378

## Sheet: Table S5D. Timetable CC
	Table S5D. The 50 most abundant OTUs of the cecal contentof the control birds from day 1- 28.
	OTU ID
			Cecum content Day 7			Cecum content Day 14			Cecum content Day 21			Cecum content Day 28			7-14		14-21		21-28
			Mean	SD		Mean	SD		Mean	SD		Mean	SD		P-values	q-values	P-values	q-values	P-values	q-values
	OTU 49		0	0		0.0309904	0.0404038		0.00167926	0.00375494		0.00203627	0.00455324				0.088775	0.353	0.956611	0.996
	OTU 25		0.0176343	0.0352945		0.00177724	0.000626087		0.000419815	0.000938736		0.00115637	0.0016793		0.496048	0.72	0.019725	0.296	0.629974	0.773
	OTU 5		0.164847	0.136806		0.0621127	0.0609582		0.0253533	0.0369927		0.0100002	0.0151203		0.225762	0.466	0.490475	0.72	0.522556	0.745
	OTU 30		1.7629	3.93901		0.901863	1.41062		1.61543	1.42665		0.711214	0.354878		0.870333	0.943	0.644075	0.78	0.152056	0.412
	OTU 9		0.000792288	0.00177161		4.63118	4.68037		0.0163203	0.0181009		18.6359	27.5869		0.007667	0.206	0.01195	0.247	0.070389	0.34
	OTU 13		0.00503134	0.00703517		4.36115	8.67565		0.776104	1.62514		0.515697	0.54346		0.260214	0.517	0.5964	0.749	0.793139	0.888
	OTU 15		0.0109869	0.0185587		1.42949	1.80362		12.4839	16.9854		2.90317	2.65991		0.047595	0.33	0.1064	0.364	0.160472	0.412
	OTU 18		0.105709	0.155651		0.00264419	0.0051217		0	0		0.00078818	0.00108314		0.146048	0.406
	OTU 21		0	0		0.656389	0.701354		0.096556	0.178763		3.57233	6.15619				0.045975	0.33	0.164889	0.415
	OTU 33		0	0		0	0		0	0		0	0
	OTU 12		3.12673	4.35148		4.04398	7.85511		12.768	22.0807		1.71603	1.49505		0.91819	0.975	0.553675	0.745	0.214417	0.462
	OTU 28		0	0		0.000782228	0.00174911		0	0		0	0
	OTU 37		0.000972857	0.00217538		0.0269794	0.0361911		0.000839631	0.00187747		0.25451	0.55349		0.10219	0.362	0.085175	0.35	0.32375	0.57
	OTU 40		0.000443469	0.000991626		0.402112	0.887007		0.000649762	0.00145291		0	0		0.395143	0.607	0.38265	0.598
	OTU 3		0.00735219	0.00514931		5.76788	10.1712		0.205597	0.164625		0.0938828	0.0856457		0.191429	0.455	0.198075	0.455	0.134472	0.383
	OTU 26		4.58201	3.88562		2.02406	4.29258		0.308052	0.601976		0.0750809	0.0729411		0.67319	0.803	0.575825	0.749	0.591833	0.749
	OTU 19		0.000264096	0.000590537		0.292848	0.654827		1.64608	2.76678		2.11834	3.21394		0.462	0.69	0.330775	0.57	0.97825	0.999
	OTU 44		0	0		0.179753	0.24175		0.013673	0.0255521		0.103595	0.0949185				0.076025	0.34	0.037333	0.301
	OTU 39		0	0		0.173613	0.276839		0.0154233	0.0230683		0.130514	0.273752				0.21965	0.462	0.533556	0.745
	OTU 29		0	0		0	0		0.000479536	0.00107227		0.000622722	0.000876048						1	1
	OTU 2		0.147376	0.157689		1.05388	2.25892		0.0116886	0.00632169		0.0300998	0.0230733		0.586	0.749	0.354425	0.57	0.099167	0.362
	OTU 38		0	0		0	0		0	0		0	0
	OTU 42		0.024825	0.0506883		0.00110717	0.00247572		0	0		0	0		0.373548	0.586
	OTU 17		0	0		0.167457	0.288103		0.0188431	0.0421344		0.0169167	0.0360861				0.30585	0.57	0.980417	0.999
	OTU 1		40.7356	11.5814		5.1401	7.68792		3.13318	1.68262		3.12638	2.70191		0	0	0.831375	0.911	0.905528	0.972
	OTU 11		4.1997	9.32951		2.72041	2.91552		1.98626	1.30422		3.50707	4.83331		0.932095	0.98	0.8191	0.907	0.742778	0.87
	OTU 4		0.296986	0.663342		1.36372	1.73962		0.0259743	0.0149497		6.88465	15.1937		0.203167	0.455	0.06975	0.34	0.347417	0.57
	OTU 48		0	0		0	0		0	0		0.000509068	0.00113831
	OTU 14		0.000507885	0.00113567		1.80045	1.93618		4.17735	6.11955		12.6756	20.3184		0.023	0.296	0.541925	0.745	0.677694	0.803
	OTU 46		0.323961	0.7244		0	0		0.143641	0.313857		0.514148	0.60126						0.172722	0.424
	OTU 31		0	0		0.0233725	0.0319147		0.411054	0.457072		0.880451	0.613923				0.033	0.301	0.219972	0.462
	OTU 45		2.98758	1.11985		0.944843	2.02451		0.120599	0.245018		0.022445	0.0232401		0.112714	0.375	0.564175	0.745	0.557778	0.745
	OTU 10		15.9824	17.2429		0.631056	0.817107		2.57615	3.21013		0.687336	0.600197		0.025571	0.298	0.126475	0.382	0.132917	0.383
	OTU 32		0.00279337	0.00624616		0.000892525	0.00199575		0	0		0	0		0.776643	0.888
	OTU 8		0.00236671	0.0046152		8.3995	13.1431		0.00278313	0.00551445		0.95514	2.10908		0.120024	0.375	0.0998	0.362	0.353056	0.57
	OTU 6		0.295064	0.44744		2.8458	2.08513		1.92227	1.19956		0.497261	0.249559		0.003905	0.206	0.60975	0.757	0.007306	0.206
	OTU 36		0	0		0.406806	0.746425		0.214039	0.36471		0.380315	0.551247				0.7873	0.888	0.783583	0.888
	OTU 35		0.0855864	0.16239		0.000862124	0.00125748		0	0		0	0		0.262452	0.517
	OTU 7		0.0237957	0.0389979		6.99642	9.49287		17.7154	19.1317		1.15773	1.87224		0.08	0.343	0.2732	0.521	0.021389	0.296
	OTU 16		0.0022351	0.00167183		7.0937	8.28117		0.0021833	0.00295595		0.755069	1.40788		0.037738	0.301	0.030775	0.301	0.202639	0.455
	OTU 27		0.0492504	0.0926429		0.00449219	0.00842664		0	0		0	0		0.342167	0.57
	OTU 20		0	0		0	0		0	0		3.64017	8.13588						0.402944	0.61
	OTU 50		0	0		0.218653	0.453115		0.00117831	0.00114814		0.00122571	0.00173426				0.3249	0.57	1	1
	OTU 22		0	0		0	0		0.00383629	0.0085782		0.0130452	0.018506						0.558	0.745
	OTU 47		0	0		0.030301	0.0378619		0.0013329	0.00127345		0.198117	0.433728				0.0729	0.34	0.335278	0.57
	OTU 41		0	0		0	0		0	0		0.00148409	0.000979708
	OTU 23		0	0		0.316116	0.40346		0.012347	0.00871122		0.0268278	0.0152594				0.0751	0.34	0.054833	0.34
	OTU 43		0	0		0	0		0	0		0	0
	OTU 34		0.000972857	0.00217538		0.518628	0.674105		0.00154819	0.00196184		0.0250697	0.0472401		0.066	0.34	0.07095	0.34	0.265694	0.517
	OTU 24		2.76391	3.45987		0.463884	0.486342		0.754824	0.330589		0.414344	0.421667		0.159095	0.412	0.309675	0.57	0.119806	0.375
