# Supplementary material for: Age-Related Differences in the Luminal and Mucosa-Associated Gut Microbiome of Broiler Chickens and Shifts Associated with Campylobacter jejuni Infection
Source: Front Cell Infect Microbiol. 2016 Nov 22;6:154. doi: 10.3389/fcimb.2016.00154 (PMC5118433; doi:10.3389/fcimb.2016.00154)
Supplement: Table S6 — The 50 most abundant OTUs in the infected birds at the two sampling points post infection (A) jejunal mucosa, (B) jejunal content, (C) cecal mucosa, and (D) cecal content. [file Table6.XLSX]

## Sheet: Table S6A. Timetable JM
	Table S6A. The 50 most abundant OTUs of the jejunal mucosal of the infected birds compared with the controls at the two sampling time points post infection.
	OTU ID
			Jejunum mucosa control Day 21			Jejunum mucosa infected Day 21			Jejunum mucosa control Day 28			Jejunum mucosa infected Day 28			p-Values
			Mean	SD		Mean	SD		Mean	SD		Mean	SD		21i-21c	28i-28c	28i-21i
	OTU 49		0	0		0.157787	0.347565		0	0		0.195493	0.233343				0.83125
	OTU 25		0.098479	0.0891339		0.00121308	0.00271252		0.0762669	0.170538		0.0334853	0.050952		0.013436	0.749085	0.131091
	OTU 5		2.55476	3.68282		1.24439	2.33732		3.12813	6.18606		2.05559	2.25223		0.738846	0.831447	0.679205
	OTU 30		0.68741	1.37482		0.00188929	0.00422458		1.33242	2.97377		0.617638	1.32136		0.470846	0.754872	0.386045
	OTU 9		0.548871	0.433113		0.265685	0.564624		1.0756	1.1663		0.0761438	0.093813		0.664769	0.040574	0.664886
	OTU 13		0.0905097	0.106207		0.331755	0.720495		1.16722	1.81358		0.954321	1.33545		0.76659	0.741043	0.297205
	OTU 15		0.0751845	0.141734		0.00636456	0.00984123		0.207798	0.415654		0.148146	0.154496		0.72	0.792064	0.040977
	OTU 18		0.00518888	0.0103778		4.38729	9.3118		0.123355	0.030357		4.94791	10.5509		0.272179	0.365681	0.942682
	OTU 21		0.134433	0.22474		0.00977043	0.0136619		1.64486	3.65761		0.547094	0.755587		0.222487	0.626681	0.113682
	OTU 33		0.768202	0.605473		1.37559	0.963462		2.15386	1.46118		0.838793	1.35574		0.602154	0.10317	0.589159
	OTU 12		2.39267	4.74762		0.724728	0.986558		0.8701	0.836417		0.291571	0.368767		0.748103	0.104702	0.279227
	OTU 28		3.5326	1.8182		1.9082	1.29039		2.56951	1.4881		0.473247	0.554974		0.985308	0.005574	0.177227
	OTU 37		0.0102082	0.0204165		0.00568835	0.00969154		0.560031	1.22982		0.27539	0.351202		1	0.777064	0.12875
	OTU 40		0.0665677	0.0767728		0.082914	0.114274		0.030292	0.0421732		0.0528743	0.032734		0.794333	0.75666	0.796932
	OTU 3		21.9239	36.1876		12.1205	18.4069		4.05078	6.93341		9.92763	7.60071		0.854846	0.446234	0.935795
	OTU 26		0.036352	0.0493876		0.00273261	0.00611031		0.0458667	0.0970485		0	0		0.080692
	OTU 19		0.607225	1.18147		0.00410256	0.00917361		3.30742	3.39722		0.273045	0.385056		0.346846	0.041617	0.123386
	OTU 44		0	0		0.0287179	0.0642153		0.0325583	0.0260443		0.829429	1.68978			0.315511	0.3095
	OTU 39		0	0		0	0		0.00609508	0.013629		0.047122	0.0688215			0.264851
	OTU 29		0	0		0.0421668	0.089101		0	0		0.562504	0.891865				0.578955
	OTU 2		24.5765	27.5286		20.6505	25.6279		6.27082	5.06902		19.3117	21.5204		0.923256	0.180894	0.948864
	OTU 38		0.015056	0.0189896		0.000910871	0.00203677		0.818772	1.47651		0.00704818	0.0116489		0.121513	0.220085	0.645302
	OTU 42		0.00103778	0.00207555		0	0		0.0291715	0.0652295		0	0
	OTU 17		0.176327	0.246722		0.160589	0.359089		1.91958	2.49052		1.07741	1.81821		0.851333	0.672043	0.32925
	OTU 1		0.532372	0.438716		0.106667	0.238514		0.6324	0.316192		0.114891	0.135078		0.074	0.001745	0.867182
	OTU 11		0.674125	0.736736		1.29373	1.88666		1.73092	2.5498		0.880726	0.828684		0.620462	0.57683	0.568068
	OTU 4		0.156413	0.304118		0.0132673	0.0102354		0.174271	0.171097		6.85133	8.29487		0.601436	0.034787	0.020682
	OTU 48		0	0		0	0		0	0		0.8257	1.57281
	OTU 14		0.0371607	0.0582118		0.0179011	0.0400281		1.01701	1.33435		0.465121	0.914029		0.911333	0.351809	0.498
	OTU 46		0	0		0.0123077	0.0275208		0.00203169	0.00454301		0.404792	0.84904			0.319128	0.359205
	OTU 31		0.0413415	0.0587064		0	0		1.04655	0.828795		0.0597148	0.0817851		0.06341	0.009787
	OTU 45		0	0		0	0		0.00203169	0.00454301		0	0
	OTU 10		1.03143	1.92916		0.525501	1.16259		0.656297	1.46752		0.00288871	0.00645936		0.775846	0.446702	0.351409
	OTU 32		0	0		3.37518	4.50298		0.0157073	0.0243629		2.43364	3.20775			0.105447	0.967955
	OTU 8		0.0365206	0.0496982		0.105141	0.174314		0.0139618	0.0111598		2.31172	3.94975		0.257256	0.124468	0.174841
	OTU 6		3.17164	5.97236		0.0314852	0.0336185		2.6221	5.82362		1.61638	2.70511		0.337974	0.871851	0.236955
	OTU 36		0.181261	0.236253		0.134139	0.299945		0.00730994	0.0163455		0.289316	0.502327		0.979795	0.173106	0.776682
	OTU 35		0	0		0	0		0	0		0	0
	OTU 7		2.91592	5.58732		0.334233	0.53578		2.59808	3.0253		0.140168	0.218414		0.623487	0.030787	0.361182
	OTU 16		0.0463877	0.0683211		0.0914695	0.201158		0.0171583	0.0167155		0.298077	0.315258		0.827795	0.037553	0.142705
	OTU 27		0	0		0	0		0.0525088	0.117413		0	0
	OTU 20		3.14145	5.14162		0.0100269	0.017772		5.56024	8.12103		0.427159	0.948133		0.210692	0.098979	0.447045
	OTU 50		0.159772	0.181772		0.141909	0.239228		0.0302921	0.0449846		0.0656344	0.0612633		0.951359	0.695957	0.723636
	OTU 22		0	0		0	0		0	0		0.284048	0.594455
	OTU 47		0	0		0.000910871	0.00203677		0.543078	1.15945		0.0550077	0.077681			0.500043	0.041636
	OTU 41		0	0		0.000910871	0.00203677		0.00583431	0.0130459		1.97008	4.20205			0.314447	0.331341
	OTU 23		0.0576193	0.0984813		0.009116	0.0179467		0.0279116	0.0478039		1.25835	1.46402		0.519256	0.053468	0.029386
	OTU 43		0.040833	0.081666		17.7946	39.79		0	0		0	0		0.481615
	OTU 34		0	0		0	0		0	0		0.0482862	0.0706116
	OTU 24		0.633987	1.26797		0	0		0.00403872	0.00553042		0	0

## Sheet: Table S6B. Timetable JC
	Table S6B. The 50 most abundant OTUs of the jejunal content of the infected birds compared with the controls at the two sampling time points post infection.
	OTU ID
			Jejunum content control Day 21			Jejunum content infected Day 21			Jejunum content control Day 28			Jejunum content infected Day 28			p-Values
			Mean	SD		Mean	SD		Mean	SD		Mean	SD		21i-21c	28i-28c	28i-21i
	OTU 49		0.000613309	0.0013714		0.165922	0.26529		0.0203137	0.0375189		0.68605	1.38329		0.180372	0.280714	0.565864
	OTU 25		0.0632862	0.0853141		0.0532888	0.0252446		0.0400291	0.0322283		0.1105	0.121488		0.834698	0.189833	0.340932
	OTU 5		5.46921	5.18978		10.9783	7.32651		6.45721	4.30962		6.8091	4.63439		0.235837	0.981071	0.347455
	OTU 30		1.27842	1.0581		0.0540067	0.0737143		0.124722	0.143942		0.0697287	0.0935109		0.00707	0.650429	0.852886
	OTU 9		0.165737	0.307339		0.227245	0.128316		0.849006	0.887795		0.0495764	0.0885958		0.810907	0.034167	0.010591
	OTU 13		1.29934	2.85686		0.423298	0.36546		0.128611	0.250777		1.01944	1.9415		0.64714	0.384714	0.642864
	OTU 15		0.309334	0.542908		0.000446319	0.000998		0.206187	0.325653		0.0267514	0.030463		0.222093	0.188524	0.041886
	OTU 18		0.00839665	0.0125809		5.67925	10.5969		0.0698181	0.0748487		7.00952	14.0738		0.24686	0.269833	0.868909
	OTU 21		0.0722081	0.155952		0.160223	0.195116		0.157005	0.300746		0.153633	0.209239		0.640023	0.950381	0.961114
	OTU 33		2.53883	5.08145		0.138651	0.123101		4.40116	9.28701		0.126055	0.160271		0.344488	0.360262	0.960591
	OTU 12		4.36121	9.41528		0.069698	0.0987575		0.212013	0.257193		0.0440769	0.0696494		0.384674	0.115833	0.705705
	OTU 28		2.71085	5.73299		0.146545	0.101705		2.18678	4.08692		0.258089	0.289522		0.404512	0.329143	0.548205
	OTU 37		0.0133743	0.029906		0.0130562	0.0219904		0.00153752	0.00343799		0	0		0.965326
	OTU 40		1.67361	2.12162		1.23616	0.663895		1.61843	1.70181		1.45557	1.03361		0.809372	0.930643	0.769068
	OTU 3		26.3533	32.0296		25.3762	18.2583		27.159	26.0861		33.8364	22.231		0.955791	0.857476	0.625364
	OTU 26		0.0145491	0.0188659		0	0		0.00281037	0.00628418		0.0297689	0.0652506			0.562738
	OTU 19		0.603655	1.07593		0.252679	0.166931		0.270409	0.26272		0.366305	0.306063		0.62807	0.832714	0.575205
	OTU 44		0.0144685	0.0207142		0.0238906	0.0227275		0.017827	0.0221994		0.125449	0.15476		0.697488	0.094619	0.153068
	OTU 39		0.00200615	0.00448589		0.0663713	0.0748822		0.0133493	0.0298499		0.190618	0.267668		0.02714	0.109524	0.351523
	OTU 29		0	0		0.000504655	0.00112844		0	0		0.0181014	0.0383491				0.352614
	OTU 2		20.0074	23.8899		27.6038	9.27087		26.794	21.1783		19.313	10.0212		0.648349	0.721548	0.274409
	OTU 38		0.0566065	0.12166		0.00267791	0.005988		0.630393	1.32274		0.00281746	0.00306735		0.429721	0.306762	0.989068
	OTU 42		0	0		0	0		0	0		0	0
	OTU 17		0.0118483	0.0255754		0.117573	0.07714		0.0612627	0.0958095		0.37434	0.416771		0.002977	0.087286	0.212432
	OTU 1		4.198	7.1047		0.827631	1.32334		1.09899	1.40636		0.80147	1.54446		0.322465	0.889595	0.971682
	OTU 11		0.895249	1.72476		0.0542559	0.0343095		0.475237	0.565938		0.150893	0.118335		0.310535	0.188214	0.089227
	OTU 4		0.535063	1.08968		0.198984	0.123405		0.00315556	0.00383103		0.0657647	0.0583071		0.64486	0.014095	0.026955
	OTU 48		0	0		0	0		0	0		0.0102931	0.023016
	OTU 14		0.187021	0.347757		0.111959	0.0723606		0.54101	0.723922		0.0279879	0.0349196		0.757674	0.085214	0.013364
	OTU 46		0.00578395	0.00851113		0.014646	0.0301151		0.0158793	0.0180399		0.00767932	0.0112499		0.674279	0.513595	0.695295
	OTU 31		0.113374	0.235738		0.0204814	0.0218296		0.0594576	0.0439019		0.0408111	0.0601237		0.542372	0.783071	0.600205
	OTU 45		0.00481496	0.00752558		0	0		0.00129568	0.00178471		0.00203442	0.00454911			0.872714
	OTU 10		0.614105	0.820419		0.0513735	0.0502932		0.040473	0.0537474		0.1242	0.163424		0.107047	0.323214	0.486182
	OTU 32		0.033941	0.0758944		4.05795	3.54127		0.0122874	0.0176804		3.53431	4.78267		0.007372	0.076762	0.923545
	OTU 8		0	0		0.0495016	0.0738971		0.0109624	0.0140744		0.0505915	0.111476			0.681833	0.986545
	OTU 6		0.343992	0.519035		0.0898244	0.0947609		0.0280946	0.0305259		0.11269	0.174376		0.319256	0.298262	0.854864
	OTU 36		0.218241	0.308661		0.177439	0.106581		0.0363369	0.0731421		0.275985	0.292779		0.823698	0.047143	0.622932
	OTU 35		0.000332121	0.000742645		0	0		0	0		0	0
	OTU 7		4.08615	3.75759		0.13597	0.233249		1.32366	2.47585		0.0233939	0.0191131		0.012674	0.210262	0.326205
	OTU 16		0.00264314	0.00340717		0.185986	0.233948		0.0362705	0.0358647		0.391289	0.640834		0.060651	0.159571	0.641523
	OTU 27		0	0		0	0		0	0		0	0
	OTU 20		0.00791379	0.0145123		0.00598749	0.0133884		0.207961	0.325962		0.0472667	0.0588468		0.847674	0.277262	0.130432
	OTU 50		1.23354	1.14787		1.09141	0.606958		1.17347	0.875023		1.30654	0.889047		0.921605	0.916286	0.747205
	OTU 22		0	0		0	0		0.0174444	0.0390069		0.000292389	0.000653802			0.576214
	OTU 47		0.0154315	0.0325315		0.0101266	0.0166233		0.000863801	0.00121666		0	0		0.816349		0.204591
	OTU 41		0	0		0	0		0	0		0	0
	OTU 23		0.0122921	0.0190896		0.0325106	0.0168923		0	0		0.00257385	0.0047013		0.071116		0.001455
	OTU 43		0	0		0	0		0	0		0	0
	OTU 34		0.00334359	0.00747649		0.00130429	0.00291648		0	0		0.000541741	0.00121137		0.721512		0.592943
	OTU 24		0.392656	0.750011		0.0630426	0.0675081		0.158636	0.24796		0.0426734	0.0694396		0.444442	0.390738	0.764182

## Sheet: Table S6C. Timetable CM
	Table S6C. The 50 most abundant OTUs of the cecal mucosal of the infected birds compared with the controls at the two sampling time points post infection.
	OTU ID
			Cecum mucosa control Day 21			Cecum mucosa infected Day 21			Cecum mucosa control Day 28			Cecum mucosa infected Day 28			p-Values
			Mean	SD		Mean	SD		Mean	SD		Mean	SD		21i-21c	28i-28c	28i-21i
	OTU 49		0.00353443	0.00489028		0.129187	0.156978		0.00502522	0.00425451		1.0976	2.01839		0.086023	0.239364	0.315977
	OTU 25		0.00408283	0.00442534		0	0		0.00329279	0.00408636		0.000461255	0.0010314			0.14
	OTU 5		0.155551	0.195728		0.00258575	0.00189146		0.0190957	0.0163511		0.0111088	0.0128481		0.114068	0.657318	0.156279
	OTU 30		0.893704	0.621736		0.308363	0.354882		1.30639	1.23992		0.292439	0.444998		0.086091	0.089364	0.985256
	OTU 9		0.0438468	0.053157		2.90534	6.0153		11.3538	20.1057		0.0281976	0.0390494		0.332114	0.194932	0.316907
	OTU 13		1.27261	1.84396		2.73737	2.74578		0.55824	0.621814		3.00705	4.93688		0.534727	0.30075	0.960605
	OTU 15		3.27973	2.56563		1.2871	1.05917		2.19413	2.4166		1.18831	0.805658		0.14775	0.554182	0.979186
	OTU 18		0	0		0.272783	0.60441		0	0		0.106473	0.233827				0.709163
	OTU 21		0.845861	1.87586		2.66884	3.47971		1.07159	1.41737		0.588519	0.59541		0.459364	0.684068	0.198256
	OTU 33		0.00166961	0.00174152		0	0		0.00129152	0.00119402		0.000266361	0.000595602			0.197482
	OTU 12		2.78102	2.97865		0.0593217	0.0919035		1.34097	1.57524		0.0670074	0.0906088		0.029614	0.070773	0.954488
	OTU 28		0.00445356	0.00150098		0.00175416	0.0018682		0.000648932	0.000922611		0.00083251	0.00121205		0.021977	1	0.507372
	OTU 37		0.00197764	0.00223298		0.325657	0.165611		1.93585	4.31561		0.36727	0.203375		0.001045	0.584295	0.750837
	OTU 40		0.000988533	0.00221043		0.000537288	0.00120141		0	0		0.011211	0.0164158		1		0.14014
	OTU 3		0.633844	0.692599		0.182911	0.166946		0.0994509	0.115407		0.850873	0.631471		0.135773	0.005795	0.018395
	OTU 26		0.425488	0.608663		0.00917572	0.0118449		0.122471	0.114726		0.00422276	0.00803657		0.131932	0.019	0.723721
	OTU 19		1.9123	2.01478		0.408955	0.32014		2.85169	3.88801		6.07486	10.2889		0.133364	0.681864	0.239558
	OTU 44		0.0486169	0.076876		0.119492	0.104814		0.112171	0.123314		0.859332	1.2767		0.348386	0.201045	0.213535
	OTU 39		0.0134446	0.0148504		0.448093	0.426137		0.15298	0.329575		0.739798	1.08302		0.022045	0.275523	0.698233
	OTU 29		0.00115712	0.00213381		2.49806	3.21309		0.00651091	0.00898002		5.34735	8.51956				0.609
	OTU 2		0.0258576	0.0191732		0.876499	1.81776		0.059434	0.0507424		0.816324	1.21737		0.34925	0.154068	0.968116
	OTU 38		0.000336808	0.000753126		0	0		0	0		0	0
	OTU 42		0	0		0	0		0	0		0	0
	OTU 17		5.03097	11.239		7.03137	8.66175		1.012	2.23854		1.87674	2.42358		0.743818	0.756682	0.202163
	OTU 1		3.00408	2.79099		0.247409	0.369212		2.83837	2.67003		0.307467	0.469141		0.029477	0.035364	0.837302
	OTU 11		1.05324	0.423268		2.03207	2.62611		2.70193	2.55645		1.98291	2.54185		0.538409	0.842682	0.968349
	OTU 4		0.0471279	0.0831025		12.5956	5.7463		4.64791	10.2029		12.4284	10.5827		0.000477	0.239	0.98214
	OTU 48		0.0004914	0.0010988		0.00359256	0.00496717		0.00447689	0.00662821		4.58293	10.2235		0.207864	0.404	0.397209
	OTU 14		4.4591	5.35469		0.638245	1.17412		12.2715	15.7813		0.25427	0.324793		0.113386	0.079318	0.673093
	OTU 46		0.0867022	0.181313		0.467812	0.674905		0.777999	1.01165		0.518448	1.00673		0.254932	0.866114	0.898837
	OTU 31		0.795591	0.847294		0.205032	0.218096		3.49977	2.15298		0.527856	0.699539		0.18075	0.003455	0.448581
	OTU 45		0.0512454	0.080948		0.000339409	0.000758941		0.0127002	0.0123117		0.000727616	0.00105422		0.183455	0.032227	1
	OTU 10		3.5438	4.5189		0.467319	0.792628		1.19915	1.51161		0.103155	0.162468		0.124545	0.091295	0.441
	OTU 32		0	0		0.301398	0.654506		0.00040494	0.000905474		0.0569016	0.0560591			0.018591	0.560907
	OTU 8		0.00168579	0.0023651		11.2619	10.0374		1.75051	3.88376		4.23833	3.45773		0.013818	0.437705	0.120581
	OTU 6		24.451	23.2671		5.52205	1.67102		3.5793	4.96945		2.70213	2.41505		0.057659	0.796659	0.029
	OTU 36		0.866251	1.28569		0.268144	0.194347		0.828952	1.00211		0.416639	0.507544		0.2975	0.604159	0.666767
	OTU 35		0	0		0	0		0	0		0	0
	OTU 7		11.5089	12.635		8.97287	19.2535		3.3893	6.08252		0.320286	0.409969		0.741364	0.296	0.37786
	OTU 16		0.0109098	0.020723		2.59906	1.86882		0.715395	1.05937		0.148042	0.18287		0.005455	0.265227	0.007023
	OTU 27		0	0		0	0		0	0		0	0
	OTU 20		0.000348629	0.000779559		0.00503948	0.0049176		4.29393	9.56922		8.64422	19.2526		0.058023	0.808386	0.382721
	OTU 50		0.0053541	0.00613242		0.00159179	0.00236365		0.00187037	0.00319548		0.0101255	0.0100397		0.190591	0.070068	0.062907
	OTU 22		0.0004914	0.0010988		0.00427143	0.00424293		0.00603562	0.00906041		4.16318	7.27225		0.067659	0.188864	0.204419
	OTU 47		0.00185836	0.00368755		0.170251	0.0828777		1.55634	3.46927		0.22108	0.115994		0.000955	0.547955	0.495558
	OTU 41		0.000174315	0.00038978		0.000292496	0.000654041		0.000254252	0.000568526		0.998967	1.04326		1	0.0235	0.02314
	OTU 23		0.0269757	0.0439313		2.67669	1.40534		0.0187095	0.0109212		2.10203	3.13661		0.001091	0.105545	0.826977
	OTU 43		0	0		0	0		0	0		0	0
	OTU 34		0.000336808	0.000753126		0.885314	0.830175		0.0401715	0.0796371		0.809337	0.837002		0.020182	0.035227	0.969349
	OTU 24		1.5066	0.818771		0.176436	0.162327		0.725369	0.796018		0.124725	0.09765		0.001159	0.093159	0.773581

## Sheet: Table S6D. Timetable CC
	Table S6D. The 50 most abundant OTUs of the cecal content of the infected birds compared with the controls at the two sampling time points post infection.
	OTU ID
			Cecum content control Day 21			Cecum content infected Day 21			Cecum content control Day 28			Cecum content infected Day 28			p-Values
			Mean	SD		Mean	SD		Mean	SD		Mean	SD		21i-21c	28i-28c	28i-21i
	OTU 49		0.00167926	0.00375494		0.237128	0.278877		0.00203627	0.00455324		0.809952	1.25402		0.048	0.141326	0.392595
	OTU 25		0.000419815	0.000938736		0	0		0.00115637	0.0016793		0	0
	OTU 5		0.0253533	0.0369927		0.00382025	0.00262411		0.0100002	0.0151203		0.00589366	0.00559021		0.203927	0.724186	0.629595
	OTU 30		1.61543	1.42665		0.138399	0.0697027		0.711214	0.354878		0.178922	0.16523		0.030805	0.004791	0.695238
	OTU 9		0.0163203	0.0181009		4.07088	8.22096		18.6359	27.5869		0.0428291	0.0516161		0.287683	0.095651	0.287643
	OTU 13		0.776104	1.62514		3.17342	3.18223		0.515697	0.54346		2.12002	2.03684		0.202366	0.048023	0.688548
	OTU 15		12.4839	16.9854		2.18208	1.20237		2.90317	2.65991		2.07792	1.40588		0.165146	0.753581	0.923786
	OTU 18		0	0		0.232126	0.516295		0.00078818	0.00108314		0.0440116	0.0953425			0.379791	0.582476
	OTU 21		0.096556	0.178763		2.72883	3.18287		3.57233	6.15619		1.12688	1.16672		0.053683	0.526	0.39031
	OTU 33		0	0		0.000326009	0.000728978		0	0		0	0
	OTU 12		12.768	22.0807		0.061824	0.0604508		1.71603	1.49505		0.0383766	0.0243066		0.17978	0.012837	0.676
	OTU 28		0	0		0.000226999	0.000507586		0	0		0	0
	OTU 37		0.000839631	0.00187747		0.361577	0.25272		0.25451	0.55349		0.655679	0.228091		0.001951	0.105512	0.036429
	OTU 40		0.000649762	0.00145291		0.000226999	0.000507586		0	0		0.00843466	0.00611843		0.581714		0.00869
	OTU 3		0.205597	0.164625		0.128536	0.177412		0.0938828	0.0856457		0.690957	0.4826		0.594341	0.006837	0.016143
	OTU 26		0.308052	0.601976		0.0079826	0.0102561		0.0750809	0.0729411		0.00233196	0.00230455		0.302415	0.030698	0.381429
	OTU 19		1.64608	2.76678		0.220286	0.229741		2.11834	3.21394		3.95722	8.13122		0.26878	0.739093	0.354143
	OTU 44		0.013673	0.0255521		0.183539	0.180746		0.103595	0.0949185		1.9398	2.9403		0.031659	0.147628	0.15881
	OTU 39		0.0154233	0.0230683		0.786862	0.853833		0.130514	0.273752		1.25228	1.78602		0.031756	0.12386	0.673405
	OTU 29		0.000479536	0.00107227		0.551511	0.651751		0.000622722	0.000876048		0.206066	0.288566				0.351119
	OTU 2		0.0116886	0.00632169		0.109932	0.191618		0.0300998	0.0230733		0.269469	0.390883		0.280341	0.151535	0.606714
	OTU 38		0	0		0	0		0	0		0	0
	OTU 42		0	0		0	0		0	0		0	0
	OTU 17		0.0188431	0.0421344		0.154731	0.254256		0.0169167	0.0360861		0.0758838	0.0816615		0.26339	0.103488	0.665762
	OTU 1		3.13318	1.68262		0.119176	0.158174		3.12638	2.70191		0.261141	0.501192		0.001683	0.020279	0.668786
	OTU 11		1.98626	1.30422		3.27709	4.81556		3.50707	4.83331		1.3448	1.74418		0.663854	0.582302	0.6435
	OTU 4		0.0259743	0.0149497		13.4933	8.64775		6.88465	15.1937		20.1374	12.8805		0.001171	0.100047	0.211
	OTU 48		0	0		0.000475138	0.00106244		0.000509068	0.00113831		0.761937	1.64372			0.364628	0.357976
	OTU 14		4.17735	6.11955		1.78339	2.54118		12.6756	20.3184		1.03647	1.71226		0.47522	0.212674	0.803738
	OTU 46		0.143641	0.313857		0.513697	0.66277		0.514148	0.60126		0.52988	1.12892		0.268878	0.867977	0.890952
	OTU 31		0.411054	0.457072		0.0576138	0.0436587		0.880451	0.613923		0.112307	0.0787383		0.084366	0.008023	0.111452
	OTU 45		0.120599	0.245018		0.000294412	0.000658325		0.022445	0.0232401		0.000402913	0.000900941		0.30678	0.040372	1
	OTU 10		2.57615	3.21013		0.293414	0.37246		0.687336	0.600197		0.14011	0.216388		0.076951	0.069884	0.654738
	OTU 32		0	0		0.0761162	0.160673		0	0		0.0276332	0.0257259				0.678881
	OTU 8		0.00278313	0.00551445		10.6977	10.7941		0.95514	2.10908		1.79816	2.02782		0.026	0.713791	0.072714
	OTU 6		1.92227	1.19956		0.597716	0.339014		0.497261	0.249559		1.88041	2.75533		0.012171	0.28914	0.29869
	OTU 36		0.214039	0.36471		0.11205	0.0847903		0.380315	0.551247		0.265001	0.301053		0.654098	0.911907	0.240524
	OTU 35		0	0		0	0		0	0		0	0
	OTU 7		17.7154	19.1317		12.0998	26.3877		1.15773	1.87224		0.363211	0.561137		0.648073	0.52007	0.399357
	OTU 16		0.0021833	0.00295595		2.80764	2.09206		0.755069	1.40788		0.295395	0.39054		0.002659	0.611512	0.011381
	OTU 27		0	0		0	0		0	0		0	0
	OTU 20		0	0		0.00236868	0.00364697		3.64017	8.13588		1.24614	2.64212			0.673721	0.3235
	OTU 50		0.00117831	0.00114814		0.00165279	0.00258151		0.00122571	0.00173426		0.00847764	0.00620993		0.792927	0.016419	0.030762
	OTU 22		0.00383629	0.0085782		0.0170363	0.0155044		0.0130452	0.018506		7.17922	13.6023		0.157927	0.272744	0.236548
	OTU 47		0.0013329	0.00127345		0.208855	0.154471		0.198117	0.433728		0.410473	0.269752		0.002951	0.438302	0.088786
	OTU 41		0	0		0.00194412	0.00257861		0.00148409	0.000979708		2.56029	4.55327			0.218419	0.188905
	OTU 23		0.012347	0.00871122		2.69584	1.84117		0.0268278	0.0152594		3.0616	3.5127		0.00178	0.028814	0.86919
	OTU 43		0	0		0	0		0	0		0	0
	OTU 34		0.00154819	0.00196184		1.55144	1.41382		0.0250697	0.0472401		1.52717	0.808203		0.010805	0.001674	0.922929
	OTU 24		0.754824	0.330589		0.127217	0.132761		0.414344	0.421667		0.106264	0.106501		0.001585	0.109023	0.933571
